# Supplementary material for: Simulation Effect and Mechanism of High-Polymeric Persimmon Tannin on Simulating Alternate-Day Fasting on Regulating Lipid Metabolism in Obese Mice
Source: Nutrients. 2026 May 18;18(10):1608. doi: 10.3390/nu18101608 (PMC13209242; doi:10.3390/nu18101608)
Supplement: Supplementary file 1 [file nutrients-18-01608-s001.zip]

Archive with 1 entries (1 files):
- nutrients-4276764-supplementary.pdf
